# Supplementary material for: Hidden evolutionary complexity of Nucleo-Cytoplasmic Large DNA viruses of eukaryotes
Source: Virol J. 2012 Aug 14;9:161. doi: 10.1186/1743-422X-9-161 (PMC3493329; doi:10.1186/1743-422X-9-161)
Supplement: Additional file 1 — The phyletic patterns of absence-presence of the NCLDV core genes in the sequenced NCLDV genomes. [file 1743-422X-9-161-S1.xlsx]

## Sheet: Sheet1
		Poxviridae																				Asfvariridae	Phycodnaviridae										Mimiviridae		Ascoviridae			Iridoviridae								Marseillevirus
Functional category	cluster	Goatpox virus Pellor	Sheeppox virus 17077-99	Lumpy skin disease virus NI-2490	Swinepox virus	Rabbit fibroma virus	Myxoma virus	Deerpox virus W-848-83	Tanapox virus	Yaba-like disease virus	Yaba monkey tumor virus	Variola virus (smallpox virus)	Vaccinia virus	Orf virus, complete genome	Bovine papular stomatitis virus	Molluscum contagiosum virus	Fowlpox virus	Canarypox virus	Crocodilepox virus	Melanoplus sanguinipes entomopoxvirus	Amsacta moorei entomopoxvirus	African swine fever virus	Paramecium bursaria chlorella virus MT325	Paramecium bursaria Chlorella virus FR483	Acanthocystis turfacea Chlorella virus 1	Paramecium bursaria Chlorella virus AR158	Paramecium bursaria Chlorella virus NY2A	Paramecium bursaria Chlorella virus 1	Ostreococcus virus OsV5	Feldmannia species virus	Ectocarpus siliculosus virus 1	Emiliania huxleyi virus 86	Mimivirus	Mamavirus	Heliothis virescens ascovirus 3e	Spodoptera frugiperda ascovirus 1a	Trichoplusia ni ascovirus 2c	Invertebrate iridescent virus 6	Aedes taeniorhynchus iridescent virus (Invertebrate iridescent virus 3)	Ambystoma tigrinum virus	Frog virus 3	Singapore grouper iridovirus	Lymphocystis disease virus 1	Lymphocystis disease virus - isolate China	Infectious spleen and kidney necrosis virus	Marseillevirus	annotation
DNA replication, recombination and repair	NCVOG0038	1	1	1	1	1	1	1	1	1	1	1	1	1	1	1	1	1	1	1	1	1	1	1	1	1	1	1	1	1	1	1	1	1	1	1	1	1	1	1	1	1	1	1	1	1	DNA polymerase elongation subunit family B
DNA replication, recombination and repair	NCVOG0023	1	1	1	1	1	1	1	1	1	1	1	1	1	1	1	1	1	1	1	1	1	2	2	2	2	2	2	2	2	2	2	1	1	1	1	1	1	1	1	1	1	1	1	1	1	D5-like helicase-primase
DNA replication, recombination and repair	NCVOG1060	1	1	1	1	1	1	1	1	1	1	1	1	1	1	1	1	1	1	1	1											1	1	1	1	1	1	1	1	1	1	1	1	1	1	1	FLAP-like endonuclease XPG (cd00128)
DNA replication, recombination and repair	NCVOG0036	1	1	1	1	1	1	1	1	1	1	1	1	1	1	1	1	1	1	1	1								1				1	1													DNA topoisomerase I
DNA replication, recombination and repair	NCVOG0037																		6			1	1	1	1	1	1	1	1			1	1	1				1	1							1	DNA topoisomerase II
DNA replication, recombination and repair	NCVOG0035																		1	1	1												1	1				1	1								iMV envelope protein p35
DNA replication, recombination and repair	NCVOG0034	1	1	1	1	1	1	1				1	1				1	1				1			1	1	1	1	1			1														1	ATP-dependent DNA ligase (pfam01068, PRK01109)
DNA replication, recombination and repair	NCVOG0278	1	1	1	1	1	1	1	1	1	1	1	1	1	1	1	1	1	1	1	1		1	1	1	1	1	1	2	1	1		1	1				1	1	1		1				1	RuvC, Holliday junction resolvases (HJRs); cl00243. Extended Pox_A22, Poxvirus A22 family (pfam04848). Marseille virus protein lacks C-term conserved positions.
DNA replication, recombination and repair	NCVOG0004																			1	1	2											2	2												1	AP (apurinic) endonuclease family 2 - bacterial
DNA replication, recombination and repair	NCVOG1192																				1	1	2	2	2	2	2	2	1	1	1		1	1													YqaJ viral recombinase family (pfam09588)
DNA replication, recombination and repair	NCVOG0024																					1											4	10												1	Superfamily II helicase related to herpesvirus replicative helicase (origin-binding protein UL9), pfam03121
DNA replication, recombination and repair	NCVOG1115	1	1	1	1	1	1	1	1	1	1	1	1	1	1	1	1	1	1	1	1												1	1												1	uracil-DNA glycosylase
Transcription and RNA processing	NCVOG0274	1	1	1	1	1	1	1	1	1	1	1	1	1	1	1	1	1	1	1	1	1										1	1	1	1	1	1	1	1	1	1	1	1	1	1	1	DNA-directed RNA polymerase subunit alpha
Transcription and RNA processing	NCVOG0271	1	1	1	1	1	1	1	1	1	1	1	1	1	1	1	1	1	1	1	1	1										1	1	1	1	1	1	1	1	1	1	1	1	1	1	1	DNA-directed RNA polymerase subunit beta
Transcription and RNA processing	NCVOG0273																					1										1	1	1	1	1	1	1	1	1	1	1	1	1		1	divergent DNA-directed RNA polymerase subunit 5
Transcription and RNA processing	NCVOG1164	1	1	1	1	1	1	1	1	1	1	1	1	1	1	1	1	1	1	1	1	1	1	1	1	1	1	1	1	1	1	1	1	1	1	1	1	1	1	1	1	1	1	1		1	A1L transcription factor/late transcription factor VLTF-2; pfam03295: Pox_TAA1; Poxvirus trans-activator protein A1 C-terminal
Transcription and RNA processing	NCVOG0262	1	1	1	1	1	1	1	1	1	1	1	1	1	1	1	1	1	1	1	1	1	1	1	1	1	1	1	1	1	1	1	2	2	1	1	1	1	1	1	1	1	1	1	1	1	pfam04947, Poxvirus Late Transcription Factor VLTF3 like
Transcription and RNA processing	NCVOG0261	1	1	1	1	1	1	1	1	1	1	1	1	1	1	1	1	1	1	1	1	1											1	1	1	1	1	1	1	1	1	1	1	1	1	1	Poxvirus early transcription factor (VETF), large subunit (pfam04441)
Transcription and RNA processing	NCVOG0272	1	1	1	1	1	1	1	1	1	1	1	1	1	1	1	1	1	1			1	1	1	1	1	1	1	1			1	1	1			1	1	1	1	1	1	1	1	1	1	Transcription factor S-II (TFIIS)-domain-containing protein
Transcription and RNA processing	NCVOG1127																					1	1	1	1	1	1	1	1				1	1												1	transcription initiation factor IIB
Transcription and RNA processing	NCVOG0076	1	1	1	1	1	1	1	1	1	1	1	1	1	1	1	1	1	1	1	1	2	1	1	1	1	1	1	1		1	1	1	1				1	1	1	1	1				1	DNA or RNA helicases of superfamily II (COG1061)
Transcription and RNA processing	NCVOG0267	1	1	1	1	1	1	1	1	1	1	1	1	1	1	1	1	1	1	1	1	1											2	2													RNA-helicase DExH-NPH-II
Transcription and RNA processing	NCVOG1117	1	1	1	1	1	1	1	1	1	1	1	1	1	1	1	1	1	1	1	1	1	1	1	2	1	1	1	1			1	1	1											1	1	mRNA capping enzyme large subunit
Transcription and RNA processing	NCVOG0236	2	2	2	2	2	2	2	2	2	2	2	2	1	1	2	2	2	2	1	1	1							1				2	2				1	2				1	1		2	Nudix hydrolase (D10 ortholog)
Transcription and RNA processing	NCVOG1088																					1													1	1	2	1	1	1	1	1	1	1	1	1	RNA ligase (conserved in irido-, asfa- asco- and Marseille viruses)
Nucleotide metabolism	NCVOG0276	1	1	1	1	1	1	1	1	1	1	1	1					1				1	1	1	1	1	1	1	1	1	1	1	1	1			1								1	1	Ribonucleotide reductase small subunit; apparent eukaryotic origin
Nucleotide metabolism	NCVOG1353				1							1	1									1	1	1	1	1	1	1	1	1	1	1	1	1				1	1	1	1	1	1	1		1	ribonucleoside diphosphate reductase, alpha subunit
Nucleotide metabolism	NCVOG0319	1	1	1	1	1	1	1	1	1	1	1	1				1	1			1	1							1				1	1												1	Thymidine kinase
Nucleotide metabolism	NCVOG0320											1	1				2	3				1	1	1	1			1				1			1	1	1	2	1	1	1	1	1	1	1		pfam02223: Thymidylate kinase
Nucleotide metabolism	NCVOG1068	1	1	1	1	1	1	1	1	1	1	1	1	1	1		1	1			2	1	1	1	1	1	1	1	1			1						1		1	1	1					dUTPase (cl00493)
Virion structure and morphogenesis	NCVOG0022	1	1	1	1	1	1	1	1	1	1	1	1	1	1	1	1	1	1	1	1	1	5	6	5	6	6	6	8	1	1	1	4	4	1	1	2	1	1	1	1	1	1	1	1	1	NCLDV major capsid protein (pfam03340 for Poxviridae; pfam04451 for others)
Virion structure and morphogenesis	NCVOG0249	1	1	1	1	1	1	1	1	1	1	1	1	1	1	1	1	1	1	1	1	1	1	1	1	1	1	1	1	1	1	1	2	2	1	1	1	1	1	1	1	1	1	1	1	1	A32-like packaging ATPase
Virion structure and morphogenesis	NCVOG0211	2	2	2	2	2	2	2	2	2	2	2	2	2	2	2	2	2	2	2	2	1											1	1	1	2	2	2	1	1	1	1	1	1	1		myristylated IMV envelope protein (pfam02442: Lipid membrane protein of large eukaryotic DNA viruses)
Virion structure and morphogenesis	NCVOG1122	3	3	3	3	3	3	3	3	3	3	3	3	3	3	3	3	3	3	3	3												2	2		1	1	1	1	1	1	1	1	1			Myristylated protein; pfam03003, DUF230
Virion structure and morphogenesis	NCVOG0052	1	1	1	1	1	1	1	1	1	1	1	1	1	1	1	1	1	1	1	1	1	1	1	1	1	1	1		1	1	1	2	2	1	1	1	1	1	1	1	1	1	1	1	1	disulfide (thiol) oxidoreductase; Erv1 / Alr family (pfam04777)
Virion structure and morphogenesis	NCVOG0256	1	1	1	1	1	1	1	1	1	1	1	1	1	1	1	1	1	1	1	1												3	3													IMV envelope protein p35
Signal transduction, regulation	NCVOG0040	1	1	1	1	1	1	1	1	1	1	1	1	1	1	1	1	2	1		2		1	1	1	1	1	1					1	1				2	1						1		cd00127, DSPc, Dual specificity phosphatases (DSP); Ser/Thr and Tyr protein phosphatases
Signal transduction, regulation	NCVOG0330	1	1	1	1	1	1	1	1	1	1	1	2				2	2	1	3									1	2	1	1	2	2	1	1									3	1	RING-finger-containing E3 ubiquitin ligase (COG5432: RAD18)
Signal transduction, regulation	NCVOG0329																					1											5	5													UBCc, Ubiquitin-conjugating enzyme E2 (cd00195)
Signal transduction, regulation	NCVOG0246																					1								3			1	1													pfam02902, Ulp1 protease family, C-terminal catalytic domain
Virus-host interactions	NCVOG0009																			2	1	1																1									pfam00653: BIR (Baculovirus Inhibitor of apoptosis protein Repeat) domain
Virus-host interactions	NCVOG0012	2	2	2	2	2	2	3	2	2	2	3	3	2	2	2	9	11	1			1										2															C-type lectin: smart00034, cd03594,cd03593, pfam00059, cd00037, pfam05966
Uncharacterized	NCVOG1361																			4	3	1									1		2	4	5	1		3	1							6	pfam10544, T5orf172 domain
Uncharacterized	NCVOG1360	1	1	1	1	1	1	1	1	1	1	1	2				10	24			6												7	8				3									KilA domain (pfam04383); always is present at N-terminal except for mimiviruses. Sometimes is followed by a RING-finger domain
Uncharacterized	NCVOG1424																2	17			3												5	5				3									uncharacterized domain; found downstream KilA, BRO, and MSV199 domains. Also is found in some baculoviruses (gi 165969059, 18138388)
Uncharacterized	NCVOG0010																			11	6										1		3	5	21	6	3	3	1						1		pfam02498: Bro-N; BRO family, N-terminal domain: This family includes the N-terminus of baculovirus BRO and ALI motif proteins.
Uncharacterized	NCVOG0059																					1											4	4													FtsJ-like methyltransferase family proteins (pfam01728)
