# Supplementary material for: Hidden evolutionary complexity of Nucleo-Cytoplasmic Large DNA viruses of eukaryotes
Source: Virol J. 2012 Aug 14;9:161. doi: 10.1186/1743-422X-9-161 (PMC3493329; doi:10.1186/1743-422X-9-161)
Supplement: Additional file 2 — Results of statistical analysis of constrained trees for the core NCLDV genes. [file 1743-422X-9-161-S2.xlsx]

## Sheet: Sheet1
Testing topologies:
Genes involved in genome replication, recombination and repair
NCVOG0038	DNA polymerase elongation subunit family B	elw	au	likelihood
	unconstrained tree	0.304004	0.40814	-100469
	constree (NCLDV+baculoviruses monophyly)	0.568408	0.797673	-100458	the best
	constree2(eukaryote monophyly)	0.0977766	0.158745	-100497
	constree3 (NCLDV monophyly)	0.0298104	0.075612	-100509
NCVOG0023	D5-like helicase-primase	elw	au	likelihood
	unconstrained tree	0.983286	0.986117	-24947
	constree (NCLDV+related env)	0.0167197	0.013883	-24976.8	rejected
NCVOG1060	FLAP-like endonuclease XPG (cd00128)	elw	au	likelihood
	unconstrained tree	0.292381	0.638714	-28808.1
	constree (NCLDV without E. huxlei virus, without Poxviruses)	0.287685	0.606913	-28808.1
	constree1 (NCLDV with E. huxlei virus, without Poxviruses)	0.0197099	0.0959857	-28844.1
	constree2 (NCLDV with E. huxlei virus, with Poxviruses)	0.0270287	0.0802462	-28849.2
	constree3 (NCLDV without E. huxlei virus, with Poxviruses)	0.373176	0.478986	-28811.2
NCVOG0036	DNA topoisomerase IB	elw	au	likelihood
	unconstrained tree	0.465174	0.645972	-11811.4
	constree (NCLDV)	0.247696	0.539411	-11812.4
	constree1 (NCLDV+related environmental sequences)	0.287117	0.370683	-11814.7
NCVOG0037	DNA topoisomerase II	elw	au	likelihood
	unconstrained tree	0.763256	0.774527	-59575.8
	constree (NCLDV)	0.00908829	0.0428442	-59622.9	rejected
	constree1 (NCLDV without Crocodilepox virus)	0.227656	0.251253	-59600.2
NCVOG1192	YqaJ viral recombinase family (pfam09588)	elw	au	likelihood
	unconstrained tree	0.622954	0.629543	-12326.7
	constree (NCLDV)	0.377048	0.370457	-12332
NCVOG1115	Uracil-DNA glycosylase	elv	au	lhood
	unconstrained tree	0.192278	0.33598	-23019.1
	constree (all NCLDV)	0.395299	0.566938	-22998.5
Genes involved in transcription and mRNA maturation
NCVOG0274	DNA-directed RNA polymerase subunit alpha	elw	au	likelihood
	unconstrained tree	0.180417	0.314896	-68843.1
	constree1 (pox + irido+Marsei+q2) - Mimi, Asfar outside	0.288438	0.84327	-68823.9	the best
	constree2 (pox + irido+Marsei+q2+Asfar)- Mimi outside	0.158766	0.432019	-68834
	constree3 (All NCLDV+Hydra)	0.0268913	0.114722	-68861.4
	constree4 (pox + irido + Marsei+Asfar) - Mimi, q2 outside	0.05705	0.152172	-68854.9
NCVOG0271	DNA-directed RNA polymerase subunit beta	elw	au	likelihood
	unconstrained tree	0.517566	0.77359	-58545.4
	constree1 (pox + irido+Marsei+q2) - Mimi, Asfar outside	0.221905	0.506408	-58554.5
	constree2 (pox + irido+Marsei+q2+Asfar)- Mimi outside	0.134856	0.478053	-58555
	constree3 (All NCLDV+Hydra)	0.0600416	0.181728	-58584.2
	constree4 (pox + irido + Marsei) - Mimi, Asfar, q2 outside	0.0229324	0.114245	-58580.8
	constree5 (pox + irido + Marsei+Asfar) - Mimi, q2 outside	0.0426966	0.185634	-58584.8
NCVOG0076	DNA or RNA helicases of superfamily II	elw	au	likelihood
	unconstrained tree	0.759497	0.764095	-38710.6
	constree1 (All NCLDV without q2 Emihu)	0	0	-38847.6	rejected
	constree2 (All NCLDV without c1 Asfar)	0.240507	0.235905	-38724.5
	constree3 (All NCLDV)	0	0	-38862.2	rejected
NCVOG1088	RNA ligase	elw	au	likelihood
	unconstrained tree	1	0.694	-16946.9
	constree1 (b1 Trini 116326771 with Asco/Iridoviridae)	0	0	-17058.5	rejected
	constree2 (b1 Trini 116326771 with Asco/Irido/Marseillevirus and related env)	0	0	-17008.1	rejected
	constree3 (All NCLDV + related env)	0	0	-17018.8	rejected
Genes involved in nucleotide methabolism
NCVOG0319	Thymidine kinase	elw	au	likelihood
	unconstrained tree	0.944153	0.941443	-11145.4
	constree (all NCLDV)	0.0558511	0.0585571	-11186.2
NCVOG0320	Thymidylate kinase	elw	au	likelihood
	unconstrained tree	0.761902	0.756769	-22335.7
	constree (all NCLDV)	0.238101	0.243231	-22350.8
NCVOG1068	dUTPase (cl00493)	elw	au	likelihood
	unconstrained tree	0.989703	0.987683	-9047.1
	constree (all NCLDV)	0.0102979	0.0123144	-9129.34	rejected
Genes involved in signal transduction and regulation
NCVOG0329	UBCc, Ubiquitin-conjugating enzyme E2	elw	au	likelihood
	unconstrained tree	0.98401	0.99012	-13553.1
	constree (all NCLDV)	0.0159939	0.00988095	-13586.5	rejected
